# Supplementary material for: Screening nested-PCR primer for ‘Candidatus Liberibacter asiaticus’ associated with citrus Huanglongbing and application in Hunan, China
Source: PLoS One. 2019 Feb 22;14(2):e0212020. doi: 10.1371/journal.pone.0212020 (PMC6386535; doi:10.1371/journal.pone.0212020)
Supplement: S1 Table — (XLSX) [file pone.0212020.s001.xlsx]

## Sheet: Sheet1
Information on contacts
No.	Location	Tel
1	Chenzhou City	(86)7352222540
2	Anren County	(86)7355223365
3	Yizhang County	(86)7353758449
4	Yongxing County	(86)7355529068
5	Zixing County	(86)735-3322439
6	Guidong County	(86)735-8628662
7	Guiyang County	(86)735-4422491
8	Jiahe County	(86)735-6622442
9	Linwu County	(86)735-6266385
10	Rucheng County	(86)735-8220033
11	Chaoyang District	(86)735-8220045
12	Suxian District	(86)735-2883284
13	Changling City	(86)734-7244696
14	Leiyang City	(86)734-4338486
15	Dao County	(86)746-5233808
16	Dongan County	(86)746-4234876
17	Jianghua County	(86)746-2322695
18	Jiangyong County	(86)746-5722551
19	Xintian County	(86)746-4712149
20	Lanshan County	(86)746-2213306
21	Linshuitan City	(86)746-8219997
22	Linglin District	(86)746-6666171
23	Ningyuan County	(86)746-7223177
24	Shuanpai County	(86)746-7728327
25	Huilongxu	(86)746-7723428
26	Dongkou County	(86)739-7132385
27	Wugang County	(86)739-4201926
28	Longhui County	(86)739-8130153
29	Xinning County	(86)739-4811800
30	Shaoyang County	(86)739-6821516
31	Suining County	(86)739-7608817
32	Jieshou City	(86)743-8735775
33	Hongjiang City	(86)745-2581255
34	Jinzhou County	(86)745-8223180
35	Tongdaozizhizhou County	(86)745-8627272
36	Yuanlin County	(86)745-4224368
37	Ningxiang County	(86)731-87790315
38	unknown	(86)739-4811800
39	unknown	(86)739-4811800
